# Supplementary material for: Metagenomic sequencing of CRISPRs as a new marker to aid in personal identification with low-biomass samples
Source: mSystems. 2024 Oct 29;9(11):e01038-24. doi: 10.1128/msystems.01038-24 (PMC11575304; doi:10.1128/msystems.01038-24)
Supplement: Text S1 — FASTA-formatted sequences of the plasmids used in this study. [file msystems.01038-24-s0001.txt]

>pGEM-CRISPR3cont-insert
TAATACGACTCACTATAGGGCGAATTGGGCCCGACGTCGCATGCTCCCGGCCGCCATGGCGGCCGCGGGAATTCGATTGAATGGCGCGATTACGAAATTTCGTGAGAAAAATTTTTCTACGAGGTTTTAGAGCTGTGTTGTTTCGAATGGTTCCAAAACAGGGTACAAAAGGAGGTAAAGCTCGTATCGGTTTTAGAGCTGTGTTGTTTCGAATGGTTCCAAAACTGAAGGTCAAGTATCTGTTAAGCTTGGCGGGTTTTAGAGCTGTGTTGTTTCGAATGGTTCCAAAACCACGTTGACCCTTATCCGTACCTTGCTAAAGTTTTAGAGCTGTGTTGTTTCGAATGGTTCCAAAACAGAATCTTATAAATCCATTTTTCAAACGGAGTTTTAGAGCTGTGTTGTTTCGAATGGTTCCAACTCACATTAAAAGCTACTCATTTAATCACTAGTGAATTCGCGGCCGCCTGCAGGTCGACCATATGGGAGAGCTCCCAACGCGTTGGATGCATAGCTTGAGTATTCTATAGTGTCACCTAAAT

>pGEM-CRISPR1cont-insert
TAATACGACTCACTATAGGGCGAATTGGGCCCGACGTCGCATGCTCCCGGCCGCCATGGCGGCCGCGGGAATTCGATTGCAACGACAGGAAGCGACCAAACCTTTAAGGATAATACCTGGGTAACAGTCACTGGTACCATCACTGTGAATTATTATCAAAACCTTAAACAGAGCCTCCCTATCCTTAATTTGACTGAGATTAAAGAGGTTAGTCAGCCTGACAATCCTTATGTTTATCGTGTATTTTAAAAAGCCAAGTTCAATTGAACTGGCTTTTTATGTTGAATCAAACTGTACAGTTACTTAAATCTTGAGAGTACAAAAACCAATTTCTGTTGCTTCTTGTCTGTTCATTTGTTGTACAGTTACTTAAATCTTGAGAGTACAAAAACAGCGGTAGTCATCACCTTTAGCACCCATGGGTTGTACAGTTACTTAAATCTTGAGAGTACAAAAACTTAACATTTAAACCACCTTTACACTGCTTGGTTGTACAGTTACTTAAATCTTGAGAGTACAAAAACGATGTAGCATTAGTATCTGTCAAAGTGAATGTTGTACAGTTACTTAAATCTTGAGAGTACAAAAACCAATCAATCAAAGAAGACGGCTATACTATGGTTGTACAGTTACTTAAATCTTGAGAGTACAAAAACTGCGATATTCTAAATAGATACGATCAACTTGTTGTACAGTTACTTAAATCTTGAGAGTACAAAAACTCAATCAAGAGCTAGAAAAAGGGGTGATTAGTTGTACAGTTACTTAAATCTTGAGAGTACAAGAACCACGTAGAGCTTCGCTTACTTTGCGAAAAGTTGTACAGTTACTTAAATCTTGAGAGTACAAAAACAGATTTATGAGTAAGTGATATAATGAAAGCGTTGTACAGTTACTTAAATCTTGAGAGTACAAAAACTAGTAGGGTCTGTAATAATTCCAAGAATAAGTTGTACAGTTACTTAAATCTTGAGAGTACAAAAACCCCTGACAGTGGTATTTACTTAGAAGATGAGTTGTACAGTTACTTAAATCTTGAGAGTACAAAAACCACGTTGTAGCATAGAATCGCTATTAATATGTTGTACAGTTACTTAAATCTTGAGAGTACAAAAACCTCAAATGAAATTTTGACGTTTTTATACCCACATAGTGATTATAAAATCAATAACTGTCCTTGTCAATCCTTACTTTCTAAAAATTTATGTAATAGTTCCTTATCAGGTGTCTGAGAATnTCTTATACGGTAACTAAAATGAAACAACTGATTTAGGATATTTAATATTACTGAATCAACAAGTGAGAGACTAGGTTGTCTCAGCAAATCACTAGTGAATTCGCGGCCGCCTGCAGGTCGACCATATGGGAGAGCTCCCAACGCGTTGGATGCATAGCTTGAGTATTCTATAGTGTCACCTAAAT

>pGEM-CRISPR3SP6-insert
TAATACGACTCACTATAGGGCGAATTGGGCCCGACGTCGCATGCTCCCGGCCGCCATGGCGGCCGCGGGAATTCGATTCGTCGGCAGCGTCAGATGTGTATAAGAGACAGTCGAAACAACACAGCTCTAAAACTTTAGCAAGGTACGGATAAGGGTCAACGTGGTTTTGGAACCATTCGAAACAACACTGTCTCTTATACACATCTCCGAGCCCACGAGACAATCACTAGTGAATTCGCGGCCGCCTGCAGGTCGACCATATGGGAGAGCTCCCAACGCGTTGGATGCATAGCTTGAGTATTCTATAGTGTCACCTAAAT

>pGEM-CRISPR1SP17-insert
TAATACGACTCACTATAGGGCGAATTGGGCCCGACGTCGCATGCTCCCGGCCGCCATGGCGGCCGCGGGAATTCGATTGTCTCGTGGGCTCGGAGATGTGTATAAGAGACAGCAGTTACTTAAATCTTGAGAGTACAAAAACTACGTTCTTTGAGTTTGTTATATAGTCTAAGTTGTACAGTTACTTAAATCTTGAGAGTCTGTCTCTTATACACATCTGACGCTGCCGACGAAATCACTAGTGAATTCGCGGCCGCCTGCAGGTCGACCATATGGGAGAGCTCCCAACGCGTTGGATGCATAGCTTGAGTATTCTATAGTGTCACCTAAAT
