# Supplementary material for: Metagenomic sequencing of CRISPRs as a new marker to aid in personal identification with low-biomass samples
Source: mSystems. 2024 Oct 29;9(11):e01038-24. doi: 10.1128/msystems.01038-24 (PMC11575304; doi:10.1128/msystems.01038-24)
Supplement: Supplemental Tables — Tables S1 to S3. [file msystems.01038-24-s0003.xlsx]

## Sheet: Table S1
Sequencing statistics for spacer sequencing on controls.
Repeat ID	Sample ID	Subject ID	Theoretical copy number of CRISPR arrays	Number of reads	Average length	Number of reads after trimming	% reads kept after trimming	Average length after trimming
CRISPR3	Control1E3R1	pGEM-CRISPR3cont	1000	42258	91.6119	40746	96.422	29.9838
CRISPR3	Control1E3R2	pGEM-CRISPR3cont	1000	49052	90.008	47199	96.2224	29.9778
CRISPR3	Control1E3R3	pGEM-CRISPR3cont	1000	47868	88.7095	46399	96.9311	29.9739
CRISPR3	Control1E2R1	pGEM-CRISPR3cont	100	3488	94.9676	2966	85.0344	29.9187
CRISPR3	Control1E2R2	pGEM-CRISPR3cont	100	58348	94.8817	50985	87.3809	29.8944
CRISPR3	Control1E2R3	pGEM-CRISPR3cont	100	64322	91.434	58365	90.7388	29.7704
CRISPR3	Control1E1R1	pGEM-CRISPR3cont	10	24810	118.686	8712	35.1149	26.3598
CRISPR3	Control1E1R2	pGEM-CRISPR3cont	10	15842	133.785	1692	10.6805	23.4309
CRISPR3	Control1E1R3	pGEM-CRISPR3cont	10	17032	113.981	3489	20.485	21.4021
CRISPR3	Control1E0R1	pGEM-CRISPR3cont	1	20442	124.296	4266	20.8688	24.5778
CRISPR3	Control1E0R2	pGEM-CRISPR3cont	1	18274	122.848	4449	24.3461	27.4882
CRISPR3	Control1E0R3	pGEM-CRISPR3cont	1	34802	101.975	21268	61.1114	28.8185
CRISPR3	NTCR1	NTC	0	35174	119.619	7770	22.0902	26.9982
CRISPR3	NTCR2	NTC	0	48070	102.331	26611	55.3589	29.2007
CRISPR3	NTCR3	NTC	0	37996	107.773	19348	50.9211	26.7343
CRISPR1	Control1E3R1	pGEM-CRISPR1cont	1000	37518	97.3853	35837	95.5195	29.9486
CRISPR1	Control1E3R2	pGEM-CRISPR1cont	1000	38788	98.7382	37081	95.5992	29.9417
CRISPR1	Control1E3R3	pGEM-CRISPR1cont	1000	28092	97.5099	27166	96.7037	29.9418
CRISPR1	Control1E2R1	pGEM-CRISPR1cont	100	33990	94.7511	29752	87.5316	29.9347
CRISPR1	Control1E2R2	pGEM-CRISPR1cont	100	42910	92.1219	36446	84.9359	29.928
CRISPR1	Control1E2R3	pGEM-CRISPR1cont	100	60060	90.5456	52586	87.5558	29.9515
CRISPR1	Control1E1R1	pGEM-CRISPR1cont	10	37450	85.9802	28238	75.4019	29.9381
CRISPR1	Control1E1R2	pGEM-CRISPR1cont	10	38236	71.2825	24369	63.7331	29.7091
CRISPR1	Control1E1R3	pGEM-CRISPR1cont	10	58098	82.3273	44397	76.4174	29.9649
CRISPR1	Control1E0R1	pGEM-CRISPR1cont	1	26230	38.2576	447	1.70416	29.4228
CRISPR1	Control1E0R2	pGEM-CRISPR1cont	1	30388	38.5868	454	1.49401	29.0881
CRISPR1	Control1E0R3	pGEM-CRISPR1cont	1	28164	37.729	334	1.18591	28.7725
CRISPR1	NTCR1	NTC	0	38940	39.223	875	2.24705	29.6617
CRISPR1	NTCR2	NTC	0	26504	39.3141	631	2.38077	29.3914
CRISPR1	NTCR3	NTC	0	17296	37.9063	215	1.24306	29.2651

## Sheet: Table S2
Blast search resutls for sequences obtained from NTC.
Target	Query seq	Hit seq	Description	hit_id	evalue	bitscore
CRISPR3	ACATCTCCGAGCCCACGAGAC	ACATCTCCGAGCCCACGAGAC	Malacoplasma iowae strain M817 chromosome, complete genome	gi|2624195583|gb|CP129199.1|	7.1889	39.157
CRISPR3	TCAAGGCTACCTGCGTTATCCTTGTCTGAG	TCAAGGCTTCCTGCGTTATCCTTGTCTGAG	Streptococcus mitis strain S022-V3-A4 chromosome, complete genome	gi|1851386209|gb|CP047883.1|	0.00397359	50.8789
CRISPR3	TAGCTGTAAAAGAAAATGCTGTGGGACGAT	TGTAAAAGAAAATGCTGTGGCACGA	Erannis defoliaria genome assembly, chromosome: Z	gi|2020514853|emb|FR990067.1|	2.05837	41.8621
CRISPR3	TTGATGTAGCCATACTCAAAACTAGCCTCT	TTGATGTAGCCATACTCAAAACTAGCCTCT	Streptococcus pneumoniae strain 2245STDY5775553 genome assembly, chromosome: 1	gi|1601502709|emb|LR536833.1|	9.34499e-05	55.3874
CRISPR3	CTTTGACAAACACCCCGTCAATCATCTTAC	CTTTGACAAACACCCCGTCAATCATCTTAC	Streptococcus phage Javan348, complete genome	gi|1608082013|gb|MK448914.1|	9.34499e-05	55.3874
CRISPR3	GCCAAGAACGCTGACAATTCTGCGTTAAAT	GCCAAGAACG-TGACATTTCTGCGTTAAA	Zeus faber genome assembly, chromosome: 7	gi|2552652948|emb|OY482851.1|	2.05837	40.9604
CRISPR3	AGACCTGCTCCTCTTTCTGAACAAGGTCTT	AGACCTGCTCCTCTTTCTGAACAAGGTCTT	Streptococcus phage Javan331, complete genome	gi|1608072134|gb|MK448732.1|	9.34499e-05	55.3874
CRISPR3	AAACAGAGAGAGGGTGTTCATTATCGGACA	AAACAGAGAGAGGGTGTTTATTATCGGACA	Streptococcus pneumoniae strain 05H0020-2 chromosome, complete genome	gi|2636143931|gb|CP139862.1|	0.00397359	50.8789
CRISPR3	TTTACTCGAACCGTATATCTAGCTTCTTCA	TTTACTCGAACCGTATATCTAGCTTCTTCA	MAG TPA_asm: Caudoviricetes sp. isolate ctCRb13, partial genome	gi|2058045982|tpg|BK042438.1|	9.34499e-05	55.3874
CRISPR3	TGCGTTATCAATCGCAAGTGTTCCATTCAA	TGCGTTATCAATCGCAAGTGTTCCATTCAA	MAG TPA_asm: Caudoviricetes sp. isolate ctMKS8, partial genome	gi|2058098737|tpg|BK033526.1|	9.34499e-05	55.3874
CRISPR3	ACGGAAAAAGCCTAGCTGCTCCTATAGTGAGTCGTATT	AAAAGCCTAGCTGCTCCTACAGTGAG	Cerastoderma edule genome assembly, chromosome: 13	gi|2419527448|emb|OX401416.1|	0.78593	43.6655
CRISPR3	TTCCATTCCGTTTAATTTCATAATATTTCC	TTTCATTCCATTTAATTTCATAATATTTC	Tetragnatha montana genome assembly, chromosome: 6	gi|2623898164|emb|OY796680.1|	0.168961	44.5672
CRISPR3	ACATCTCCGAGCCCACGAGTGGAACCATTCGAAACAACA	GAGTCCAGCGAGTAGAACCATTCGAAACAACA	Bimastos eiseni genome assembly, chromosome: 12	gi|2549886626|emb|OY365817.1|	3.42896	41.8621
CRISPR3	AAGCAACTGTCGATAATCGTCATATTCTCC	AAGCAACTGTCGATAATCGTCATATTCTCC	MAG TPA_asm: Caudoviricetes sp. isolate ct7DH5, partial genome	gi|2059892746|tpg|BK041192.1|	9.34499e-05	55.3874
CRISPR3	TAGTAGCCAGAACCATAATTCTGACGACCA	TAGTAGACAGAAGCATAATTCTGACAACCA	Lithophane socia genome assembly, chromosome: Z	gi|2392476627|emb|OX383251.1|	2.05837	41.8621
CRISPR3	ACAAGTTGAATCTTCGTATATGAAACAGCA	ACTAGTTGAATCTTCGTATATGAAACAGCA	MAG TPA_asm: Bacteriophage sp. isolate ct8xY6, partial genome	gi|2059868219|tpg|BK040805.1|	0.00397359	50.8789
CRISPR3	ACATCTCCGAGCCCATGGAACCATTCGAAACAACA	ACATCTCCGAGCCCATGGAACC	Calamotropha paludella genome assembly, chromosome: 26	gi|2187492178|emb|OV656829.1|	2.05766	40.9604
CRISPR3	ACTTCCTCAGTCACAGGCATCCACTGAATC	ACTTCCTCAGTCACACGCATCCACTGAATC	MAG: Bacteriophage sp. isolate 2739_55244, partial genome	gi|2295264106|gb|OP074852.1|	0.00397359	50.8789
CRISPR3	ACATCTCCGAGCCCACGGAACCATTCGAAACAACA	ACATCTCCGAGCCCACGGAAC	Xanthomonas citri pv. fuscans strain Xff49 chromosome	gi|1243291628|gb|CP023294.1|	7.18193	39.157
CRISPR3	ACATCTCCGAGTGGAACCATTCGAAACAACA	ACATCGCCGAGTGGACCCATTCGAAACAA	Scutellaria minor genome assembly, chromosome: 14	gi|2523335083|emb|OX940738.1|	0.16895	44.5672
CRISPR1	ACTCTCAAGATTTAAGTAACT	ACTCTCAAGATTTAAGTAACT	Streptococcus oralis subsp. dentisani isolate Streptococcus dentisani 7746 genome assembly, chromosome: 1	gi|2634492129|emb|OY769914.1|	7.1889	39.157

## Sheet: Table S3
Sequencing statistics for spacer sequencing on skin and saliva samples.
Repeat ID	Sample ID	Subject ID	Sample type	Dilution	Number of reads	Average length	Number of reads after trimming	% reads kept after trimming	Average length after trimming
CRISPR3	1	P03	Hp-L	Neat	60494	83.3816	57819	95.5781	30.0337
CRISPR3	2	P03	Hp-R	Neat	70748	97.309	67780	95.8048	30.043
CRISPR3	3	P06	Hp-L	Neat	54952	98.2972	50713	92.286	29.6956
CRISPR3	4	P06	Hp-R	Neat	75978	99.1669	65973	86.8317	29.9756
CRISPR3	5	P01	Hp-L	Neat	46536	97.4008	44040	94.6364	29.8881
CRISPR3	6	P01	Hp-R	Neat	50364	98.0366	48073	95.4511	29.9735
CRISPR3	7	P04	Hp-L	Neat	51682	95.9716	49790	96.3392	30.0053
CRISPR3	8	P04	Hp-R	Neat	53080	95.4925	50941	95.9702	30.0329
CRISPR3	9	P07	Hp-L	Neat	30076	92.1772	29333	97.5296	30.0171
CRISPR3	10	P07	Hp-R	Neat	48474	90.6131	47434	97.8545	30.0165
CRISPR3	11	P08	Hp-L	Neat	57272	97.0634	55796	97.4228	30.0563
CRISPR3	12	P08	Hp-R	Neat	22376	91.9708	21690	96.9342	29.9954
CRISPR3	13	P09	Hp-L	Neat	42652	92.8489	40279	94.4364	29.9336
CRISPR3	14	P09	Hp-R	Neat	62234	96.4267	60649	97.4532	30.0377
CRISPR3	15	P10	Hp-L	Neat	30244	91.3402	29335	96.9944	29.9993
CRISPR3	16	P10	Hp-R	Neat	46264	92.2627	44173	95.4803	29.9963
CRISPR3	17	P11	Hp-L	Neat	34878	97.3393	34186	98.0159	30.0036
CRISPR3	18	P11	Hp-R	Neat	19688	91.7041	18934	96.1703	29.9716
CRISPR3	19	P12	Hp-L	Neat	37606	92.4229	36130	96.0751	29.998
CRISPR3	20	P12	Hp-R	Neat	53346	97.6087	52023	97.52	29.9971
CRISPR3	21	P04	Hp-L	Neat	25090	90.5247	22292	88.8481	29.8659
CRISPR3	22	P04	Hp-R	Neat	43480	94.7474	42036	96.6789	29.9912
CRISPR3	23	P03	Saliva	Neat	59292	98.6665	57470	96.9271	30.0385
CRISPR3	24	P06	Saliva	Neat	54698	97.4319	53179	97.2229	29.9883
CRISPR3	25	P01	Saliva	Neat	39158	96.1722	37666	96.1898	29.9815
CRISPR3	26	P04	Saliva	Neat	45150	101.451	43811	97.0343	30.0273
CRISPR3	27	P07	Saliva	Neat	38584	98.3682	37829	98.0432	30.0612
CRISPR3	28	P08	Saliva	Neat	22868	94.1222	19378	84.7385	29.5422
CRISPR3	29	P09	Saliva	Neat	53972	97.8114	44335	82.1444	29.9402
CRISPR3	33	P10	Saliva	Neat	52158	100.62	50805	97.406	29.9944
CRISPR3	34	P11	Saliva	Neat	19110	91.2378	18695	97.8284	29.9855
CRISPR3	35	P12	Saliva	Neat	52086	92.1199	50985	97.8862	29.9979
CRISPR3	36	P04	Saliva	Neat	45898	98.2377	44870	97.7603	30.0224
CRISPR3	37	P09	Object	Neat	116978	96.0759	113603	97.1148	29.9907
CRISPR3	38	P10	Object	Neat	112848	94.6485	109777	97.2786	30.0919
CRISPR3	39	P12	Object	Neat	43206	133.737	5075	11.7461	29.7078
CRISPR3	40	P04	Object	Neat	118548	92.1365	115266	97.2315	29.9884
CRISPR3	1	P03	Hp-L	01:10:00	60812	49.0568	9874	17.4439	29.7307
CRISPR3	2	P03	Hp-R	01:10:00	68186	45.1132	6624	10.9773	29.5606
CRISPR3	3	P06	Hp-L	01:10:00	59544	39.4545	438	1.89608	28.7449
CRISPR3	4	P06	Hp-R	01:10:00	56436	38.9533	412	1.71522	28.3719
CRISPR3	5	P01	Hp-L	01:10:00	62144	40.4584	652	2.56823	29.1241
CRISPR3	6	P01	Hp-R	01:10:00	72558	40.5726	1546	3.48549	28.9158
CRISPR3	7	P04	Hp-L	01:10:00	98594	41.5458	3202	4.51752	29.3226
CRISPR3	8	P04	Hp-R	01:10:00	82422	76.7879	46754	58.5705	29.9738
CRISPR1	1	P03	Hp-L	Neat	49474	94.7232	47281	95.5674	29.9092
CRISPR1	2	P03	Hp-R	Neat	54574	101.514	50562	92.6485	29.8823
CRISPR1	3	P06	Hp-L	Neat	56142	51.6198	8824	15.7173	29.5708
CRISPR1	4	P06	Hp-R	Neat	46490	55.3963	9781	21.0389	29.7739
CRISPR1	5	P01	Hp-L	Neat	60662	100.048	53826	88.731	29.9549
CRISPR1	6	P01	Hp-R	Neat	43982	104.171	40383	91.8171	29.9739
CRISPR1	7	P04	Hp-L	Neat	53910	107.246	51409	95.3608	29.9778
CRISPR1	8	P04	Hp-R	Neat	53788	105.569	50174	93.281	29.9699
CRISPR1	9	P07	Hp-L	Neat	14090	99.037	13582	96.3946	29.975
CRISPR1	10	P07	Hp-R	Neat	12960	97.7683	12511	96.5355	29.9768
CRISPR1	11	P08	Hp-L	Neat	13514	103.277	13119	97.0771	29.9694
CRISPR1	12	P08	Hp-R	Neat	10658	97.3994	9854	92.4564	29.939
CRISPR1	13	P09	Hp-L	Neat	22628	93.7378	19822	87.5994	29.9692
CRISPR1	14	P09	Hp-R	Neat	17214	103.935	16759	97.3568	29.9504
CRISPR1	15	P10	Hp-L	Neat	15644	96.7241	14677	93.8187	29.9532
CRISPR1	16	P10	Hp-R	Neat	14254	96.4377	13502	94.7243	29.9602
CRISPR1	17	P11	Hp-L	Neat	13878	104.053	13569	97.7735	29.9455
CRISPR1	18	P11	Hp-R	Neat	24214	80.273	16912	69.8439	29.855
CRISPR1	19	P12	Hp-L	Neat	22522	85.1081	17158	76.1833	29.8546
CRISPR1	20	P12	Hp-R	Neat	16912	103.099	16475	97.416	29.8392
CRISPR1	21	P04	Hp-L	Neat	17048	89.6441	14030	82.297	29.8887
CRISPR1	22	P04	Hp-R	Neat	14390	97.7569	13513	93.9055	29.8794
CRISPR1	23	P03	Saliva	Neat	45862	105.658	43790	95.4821	29.8841
CRISPR1	24	P06	Saliva	Neat	53066	105.503	50359	94.8988	29.9098
CRISPR1	25	P01	Saliva	Neat	38160	104.814	36488	95.6184	29.9107
CRISPR1	26	P04	Saliva	Neat	46674	106.581	44817	96.0213	29.9826
CRISPR1	27	P07	Saliva	Neat	19856	104.19	19171	96.5502	29.876
CRISPR1	28	P08	Saliva	Neat	18130	89.825	14951	82.4655	29.9131
CRISPR1	29	P09	Saliva	Neat	18838	76.7479	11864	62.9791	29.8615
CRISPR1	33	P10	Saliva	Neat	14416	103.028	14072	97.6138	29.9186
CRISPR1	34	P11	Saliva	Neat	17972	100.421	17476	97.2402	29.9954
CRISPR1	35	P12	Saliva	Neat	17024	97.445	16479	96.7986	29.9844
CRISPR1	36	P04	Saliva	Neat	15416	102.985	15081	97.8269	29.9764
CRISPR1	37	P09	Object	Neat	81528	95.7867	75536	92.6504	29.9328
CRISPR1	38	P10	Object	Neat	155250	99.3593	147844	95.2296	30.0449
CRISPR1	39	P12	Object	Neat	117802	41.5749	7214	6.12383	29.4968
CRISPR1	40	P04	Object	Neat	76456	94.8149	70794	92.5944	29.9899
CRISPR1	1	P03	Hp-L	01:10:00	10210	129.772	1214	14.476	24.0636
CRISPR1	2	P03	Hp-R	01:10:00	150098	96.2497	135630	92.369	29.9577
CRISPR1	3	P06	Hp-L	01:10:00	18912	125.722	2626	16.0797	22.8366
CRISPR1	4	P06	Hp-R	01:10:00	21958	126.505	928	6.15266	24.7979
CRISPR1	5	P01	Hp-L	01:10:00	20846	128.05	2962	16.5212	22.4614
CRISPR1	6	P01	Hp-R	01:10:00	12390	132.294	1834	16.8039	25.4054
CRISPR1	7	P04	Hp-L	01:10:00	24470	123.208	4758	21.3118	22.1291
CRISPR1	8	P04	Hp-R	01:10:00	8026	124.826	600	9.29479	29.1005
